# Supplementary material for: Design, Development, and Evaluation of Constant Voltage Iontophoresis for the Transungual Delivery of Efinaconazole
Source: Pharmaceutics. 2023 May 6;15(5):1422. doi: 10.3390/pharmaceutics15051422 (PMC10223599; doi:10.3390/pharmaceutics15051422)
Supplement: Supplementary file 1 [file pharmaceutics-15-01422-s001.zip]

Archive with 1 entries (1 files):
- pharmaceutics-2192985-supplementary.pdf
